# Supplementary material for: A Capillary Electrophoresis Method Based on Molecularly Imprinted Solid-Phase Extraction for Selective and Sensitive Detection of Histamine in Foods
Source: Molecules. 2022 Oct 17;27(20):6987. doi: 10.3390/molecules27206987 (PMC9610981; doi:10.3390/molecules27206987)
Supplement: Supplementary file 1 [file molecules-27-06987-s001.zip]

Archive with 1 entries (1 files):
- molecules-1956865-supplementary (1)-done.pdf
